# Supplementary material for: Copolymer-Green-Synthesized Copper Oxide Nanoparticles Enhance Folate-Targeting in Cervical Cancer Cells In Vitro
Source: Polymers (Basel). 2023 May 20;15(10):2393. doi: 10.3390/polym15102393 (PMC10223539; doi:10.3390/polym15102393)
Supplement: Supplementary file 1 [file polymers-15-02393-s001.zip]

Archive with 1 entries (1 files):
- polymers-2346652-supplementary.pdf
